# Supplementary material for: The ciliopathy protein TALPID3/KIAA0586 acts upstream of Rab8 activation in zebrafish photoreceptor outer segment formation and maintenance
Source: Sci Rep. 2018 Feb 2;8:2211. doi: 10.1038/s41598-018-20489-9 (PMC5797153; doi:10.1038/s41598-018-20489-9)
Supplement: Supplementary file 2 — Quantification data [file 41598_2018_20489_MOESM2_ESM.xlsx]

## Sheet: TUNEL
	n positive TUNEL PR cells in wt 3dpf	n positive TUNEL PR cells in ta3 3dpf	n positive TUNEL PR cells in wt 4dpf	n positive TUNEL PR cells in ta3 4dpf light	n positive TUNEL PR cells in ta3 4dpf dark
larva #1	0	2	0	9	3
larva #2	0	13	0	8	9
larva #3	0	12	0	12	7
larva #4	1	22	0	8	6
larva #5	0	7	0	4	1
larva #6	1	9	0	10	1
larva #7	1	7	0	13	6
larva #8	2	9	0	7	1
larva #9	0	12	0	10	3
larva #10	2	17	0	13	4
larva #11	0	10		11	7
larva #12		9		8	5
larva #13		7		12	4
larva #14		9		14	5
larva #15		11		10	6
larva #16		15		8	2
larva #17		14		7	8
larva #18		5		13	8
larva #19		7		11	9
larva #20		3		17	10
larva #21				10	4
larva #22				11	2
larva #23				11	7
larva #24				17	4
larva #25				9	5
larva #26				9	5
larva #27				10	2
larva #28				8	2
larva #29				8	6
larva #30				11	5
larva #31				10	1
larva #32				19	0
larva #33				12
larva #34				11
larva #35				8

## Sheet: proportion of PRs with OS
	n nuclei	n OS	% OS/nuclei
Ta3_2A	18	4	22.2222
Ta3_3A	26	10	38.4615
Ta3_6A	23	7	30.4348
Ta3_7A	20	7	35
Ta3_8A	23	9	39.1304
Ta3_9A	22	7	31.8182
ta3_1B	24	16	66.6667
ta3_2B	17	9	52.9412
ta3_3B	21	11	52.381
ta3_4B	23	11	47.8261
ta3_5B	19	10	52.6316
ta3_6B	20	8	40
WT1A	22	18	81.8182
WT2A	28	26	92.8571
WT3A	23	19	82.6087
WT4A	20	5	25
WT5A	22	15	68.1818
WT1B	27	26	96.2963
WT2B	19	19	100
WT4B	20	20	100
WT5B	21	20	95.2381
WT6B	20	19	95
WT7B	23	23	100
WT8B	21	21	100

## Sheet: BB localization
	n BB below lower 1/3 of mitochondrial cluster	total n BB	% abnormally located BBs
Ta3_1A	7	61	11.4754
Ta3_2A	7	69	10.1449
Ta3_3A	4	62	6.45161
Ta3_4A	8	67	11.9403
Ta3_1B	3	9	33.3333
Ta3_2B	7	35	20
Ta3_3B	2	8	25
Ta3_4B	6	50	12
Ta3_5B	9	68	13.2353
WT_1	2	111	1.8018
WT_2	3	108	2.77778
WT_3	0	24	0
WT_4	0	32	0
WT_5	1	27	3.7037
WT_6	1	23	4.34783
WT_7	1	37	2.7027
WT_8	0	22	0
WT_9	1	31	3.22581
WT_10	0	25	0

## Sheet: RabaCA rescue cones
	n Rab8 expressing cells	n expressing cells with OS	n non expressing cells with OS	n non expressing cells without OS	ratio OS expr/all expr	ratio OS non expr/all non exp
Ta3_1A	8	5	21	85	62.5	19.8113
Ta3_2A	5	5	9	19	100	32.1429
Ta3_3A	9	7	21	63	77.7778	25
Ta3_4A	6	5	8	21	83.3333	27.5862
Ta3_5A	6	3	4	23	50	14.8148
Ta3_6A	11	7	17	59	63.6364	22.3684
Ta3_9A	5	3	13	27	60	32.5
Ta3_1B	2	2	12	42	100	22.2222
Ta3_2B	10	6	16	65	60	19.7531
Ta3_3B	1	0	11	26	0	29.7297
Ta3_4B	15	13	11	67	86.6667	14.1026
Ta3_5B	11	7	10	55	63.6364	15.3846
Ta3_6B	5	3	6	30	60	16.6667
Ta3_7B	3	1	3	24	33.3333	11.1111
Ta3_9B	4	4	9	42	100	17.6471
